# Supplementary material for: Reasons for parental withdrawal of care in a pediatric intensive care unit in China
Source: PLoS One. 2018 Jul 25;13(7):e0199419. doi: 10.1371/journal.pone.0199419 (PMC6059386; doi:10.1371/journal.pone.0199419)
Supplement: S1 Table — (XLSX) [file pone.0199419.s001.xlsx]

## Sheet: Sheet1
	Natural Death	Abandoned	Admit PCIS	Death PCIS	Natural Death	Abandoned	Admit PCIS	Death PCIS	Change
	1	0	88	66	0	1	86	76	-10
	1	0	88	66	0	1	70	80	10
	1	0	88	54	0	1	90	80	-10
	1	0	60	54	0	1	94	90	-4
	1	0	100	62	0	1	78	78	0
	1	0	100	66	0	1	86	80	-6
	1	0	88	68	0	1	96	92	-4
	1	0	88	64	0	1	92	96	4
	1	0	88	70	0	1	82	78	-4
	1	0	60	58	0	1	78	76	-2
	1	0	74	62	0	1	78	82	4
	1	0	76	68	0	1	97	78	-19
	1	0	62	58	0	1	88	82	-6
	1	0	80	64	0	1	96	92	-4
	1	0	88	66	0	1	76	76	0
	1	0	62	58	0	1	88	86	-2
	1	0	76	62	0	1	84	58	-26
	1	0	96	70	0	1	72	72	0
	1	0	92	68	0	1	96	92	-4
	1	0	90	50	0	1	92	80	-12
	1	0	76	56	0	1	90	90	0
	1	0	84	66	0	1	94	90	-4
	1	0	76	70	0	1	78	74	-4
	1	0	76	56	0	1	96	92	-4
	1	0	76	66	0	1	78	74	-4
	1	0	78	66	0	1	62	72	10
	1	0	74	66	0	1	82	74	-8
	1	0	72	72	0	1	86	86	0
	1	0	80	76	0	1	76	82	6
	1	0	74	70	0	1	82	68	-14
	1	0	76	66	0	1	68	68	0
	1	0	78	62
			Admit PCIS	Death PCIS	Admit PCIS	Death PCIS
			79.871	63.871	84.2258	80.4516	84.2258	80.4516
			10.6309	5.91301	9.28694	8.71336	9.28694	8.71336
